# Supplementary material for: Effect size and statistical power in the rodent fear conditioning literature – A systematic review
Source: PLoS One. 2018 Apr 26;13(4):e0196258. doi: 10.1371/journal.pone.0196258 (PMC5919667; doi:10.1371/journal.pone.0196258)
Supplement: S1 Data — All extracted and calculated data are present in the .accdb file. Each spreadsheet is connected to the level above it by an automatic field code. The complete description of each variable is presented in the database info PDF file. (ZIP) [file pone.0196258.s001.zip]

Archive with 5 entries (4 files):
- Carneiro_et_al_Supplementary_Data.accdb
- __MACOSX/
- __MACOSX/._Carneiro_et_al_Supplementary_Data.accdb
- Database_Info.pdf
- __MACOSX/._Database_Info.pdf
